# Supplementary material for: Neurogenesis in the olfactory bulb induced by paced mating in the female rat is opioid dependent
Source: PLoS One. 2017 Nov 6;12(11):e0186335. doi: 10.1371/journal.pone.0186335 (PMC5673160; doi:10.1371/journal.pone.0186335)
Supplement: S1 Dataset — (XLSX) [file pone.0186335.s001.xlsx]

## Sheet: Hoja1
Subejct	Group	Num Mount	Num Intro	Num eyac	Moun Lat	Intro Lat	Ejac Lat	Ejac Lat no 0	Mount Ret L	Intr Ret Lat	IRL no 0	Ejac Ret Lat	ERL no 0	III	III no 0	Num Ex Mou	% Exits Moun	Num ex Intro	% Exits Intro				Subject	Group	Num Mount	Num Intro	Num Ejac	Mount Lat	Intro Lat	Ejac Lat	Ejac Lat No 0	Mount Ret+BA1+A+AG1:AQ1	Intr Ret Lat	IRL No 0	Ejac Ret Lat	ERL No 0	III	III No 0	Num Exit M	% Exits M	NumExit Intr	% Exit Intr			Subject	Group	Num Mount	Num Intro	Num Ejac
50	Pacing Nx	17	4	0	587	1420	0	410	22	0	126	0	128	0	18.6364	5	30	0	0				51	Pacing Nacl	6	24	3	146	156	1311	1311	19	52	52	151	151	82	82	2	33.333	16	66.7			53	No Pacing	44	40	3
54	Pacing Nx	5	22	3	52	68	410	801	50	126	500	128	398	18.6364	40.05	3	60	15	68.182				57	Pacing Nacl	30	24	1	214	492	2276	2276	12	34	34	185	185	94.8333	94.8333	11	36.667	15	62.5			56	No Pacing	85	15	2
61	Pacing Nx	13	20	2	35	92	801	794	106	500	99	398	248	40.05	49.625	1	7.692	4	20				59	Pacing Nacl	3	26	4	19	19	599	599	0	38	38	99	99	23.0385	23.0385	0	0	18	69.231			60	No Pacing	38	44	2
65	Pacing Nx	15	16	3	91	243	794	1777	14	99	114	248	222	49.625	222	6	40	11	68.75				62	Pacing Nacl	5	14	2	46	46	725	725	19	94	94	211	211	51.7857	51.7857	4	80	13	92.857			63	No Pacing	15	48	5
66	Pacing Nx	23	20	0	141	164	0	1970	32	114	71	0	431	0	164.167	17	73.913	14	70				68	Pacing Nacl	9	16	3	22	38	772	772	33	127	127	208	208	48.25	48.25	5	55.556	13	81.25			67	No Pacing	52	42	1
69	Pacing Nx	19	11	2	555	916	1777	1047	41	71	457	222	60	222	43.625	16	84.211	8	72.727				71	Pacing Nacl	16	30	5	49	172	721	721	9	26	26	214	214	55.46	55.46	11	68.75	30	100			70	No Pacing	55	39	4
81	Pacing Nx	12	12	1	33	65	1970	1405	95	457	59	431	373	164.167	100.357	1	8.333	5	41.7				77	Pacing Nacl	25	24	2	208	299	1602	1602	40	40	40	21	21	66.75	66.75	7	28	9	37.5			76	No Pacing	14	33	3
83	Pacing Nx	26	24	4	261	305	1047	798	20	59	58	60	13	43.625	100	6	23.077	22	91.667				80	Pacing Nacl	14	20	3	45	45	847	847	29	36	36	430	430	42.35	42.35	9	64.286	15	78.947			79	No Pacing	3	29	4
84	Pacing Nx	23	14	2	182	369	1405	1849	30	58	57	373	117	100.357	74	12	52.174	10	71.429				87	Pacing Nacl	3	20	2	84	84	2309	2309	9	67	67	175	175	154	154	2	68	18	90			82	No Pacing	52	23	1
85	Pacing Nx	26	20	1	235	301	798		40	57	56	13		100		19	73.077	14	70				89	Pacing Nacl	6	18	2	130	134	965	965	24	79	79	58	58	107	107	6	100	14	78			88	No Pacing	29	24	4
90	Pacing Nx	34	13	2	195	134	1849		14	56		117		74		27	79	12	92.308																										92	No Pacing	26	55	5
[truncated: 13 more columns]
