# Supplementary material for: Neurogenesis in the olfactory bulb induced by paced mating in the female rat is opioid dependent
Source: PLoS One. 2017 Nov 6;12(11):e0186335. doi: 10.1371/journal.pone.0186335 (PMC5673160; doi:10.1371/journal.pone.0186335)
Supplement: S2 Dataset — (XLSX) [file pone.0186335.s002.xlsx]

## Sheet: Hoja1
Pacing Nacl						Pacing Naloxone
BrdU	Brdu-Neun	Brdu-GFAP	%BrdUNeun	% BrdUGFAP		BrdU	Brdu-Neun	Brdu-GFAP	%BrdUNeun	% BrdUGFAP
181	75	0	41.1765	0		53.1915	21.2766	0	40	0
159.574	63.8298	0	40	0		95.7447	0	0	0	0
212.766	53.1915	11	25	5		42.5532	21.2766	0	50	0
